# Supplementary material for: Optimization of In Vitro Germination, Viability Tests and Storage of Daylily (Hemerocallis spp.) Pollen
Source: Plants (Basel). 2025 Jun 16;14(12):1854. doi: 10.3390/plants14121854 (PMC12197142; doi:10.3390/plants14121854)
Supplement: Supplementary file 1 [file plants-14-01854-s001.zip]

Archive with 1 entries (1 files):
- plants-3659424-supplementary.pdf
